# Supplementary material for: Survey of bacteria associated with septic arthritis in beef feedlot cattle
Source: Appl Environ Microbiol. 2026 Jan 21;92(2):e01675-25. doi: 10.1128/aem.01675-25 (PMC12915309; doi:10.1128/aem.01675-25)
Supplement: Supplemental tables — Tables S1 to S6. [file aem.01675-25-s0001.xlsx]

## Sheet: Table S1
Table S1. Summary of samples collected and characterized during a survey of septic arthritis in western Canada
Joint ID	Host-matched Joint ID	Feedlot	Year	Metaphylaxis	BRD Treatment(s)	SA Treatment(s)	Other treatment(s)	MCA	CapSeq	Metagenomics	Bacterial isolation & WGS
AMCJ1		Alpha	2021	Tulathromycin	NT	Control		SRR34079717	SRR29992053	N/A
AMCJ2		Alpha	2021	Tulathromycin	NT	Control		SRR34079716	SRR29992050	N/A
AMCJ3		Alpha	2021	Tulathromycin	NT	Control		SRR34079705	SRR29992049	N/A
AMCJ4		Alpha	2021	Tulathromycin	NT	Control		SRR34079694	SRR29992048	SRR34067916
AMCJ5		Alpha	2021	Tulathromycin	NT	Control		SRR34079674	SRR29992047	SRR34067915
AMCJ6		Alpha	2021	Tulathromycin	NT	Control		SRR34079663	SRR29992046	SRR34067907
AMCJ7		Alpha	2021	Tulathromycin	NT	Control		SRR34079652	SRR29992056	N/A
AMCJ8		Alpha	2021	Tulathromycin	NT	Control		SRR34079641	SRR29992055	N/A
AMSJ1		Alpha	2021	Tulathromycin	NT	Florfenicol		SRR34079687	SRR29995667	N/A
AMSJ10		Alpha	2021	Tulathromycin	NT	Tulathromycin		SRR34079682	SRR30037501	N/A
AMSJ11		Alpha	2021	Tulathromycin	NT	Tulathromycin		SRR34079715	SRR30037500	N/A
AMSJ12		Alpha	2021	Tulathromycin	NT	Florfenicol		SRR34079714	SRR30037499	N/A
AMSJ13		Alpha	2022	Tulathromycin	NT	Florfenicol		SRR34079713	N/A	N/A
AMSJ14		Alpha	2022	Tulathromycin	NT	Tulathromycin		SRR34079712	N/A	N/A
AMSJ15		Beta	2022	Tulathromycin	NT	Florfenicol		SRR34079711	N/A	N/A
AMSJ16		Beta	2022	Tulathromycin	Florfenicol	Florfenicol		SRR34079710	SRR34075936	SRR34067906	M. bovis
AMSJ17		Beta	2022	Tulathromycin	NT	Florfenicol		SRR34079709	N/A	N/A
AMSJ18		Hotel	2021	Tulathromycin	NT	Tulathromycin		SRR34079708	N/A	N/A
AMSJ19		Indigo	2021	Tulathromycin	Florfenicol	Oxytetracycline		SRR34079707	SRR29995662	N/A
AMSJ2		Alpha	2021	Tulathromycin	NT	Oxytetracycline		SRR34079706	SRR29995656	N/A
AMSJ3		Alpha	2021	Tulathromycin	Florfenicol	Oxytetracycline		SRR34079704	SRR29995650	N/A
AMSJ4		Alpha	2021	Tulathromycin	Florfenicol	Oxytetracycline		SRR34079703	SRR29995666	N/A
AMSJ5		Alpha	2021	Tulathromycin	Florfenicol	Tulathromycin		SRR34079702	N/A	N/A
AMSJ6		Alpha	2021	Tulathromycin	NT	Florfenicol		SRR34079701	SRR29995663	SRR34067905
AMSJ7		Alpha	2021	Tulathromycin	NT	Tulathromycin		SRR34079700	SRR29995660	N/A
AMSJ8		Alpha	2021	Tulathromycin	NT	Tulathromycin		SRR34079699	N/A	N/A
AMSJ9		Alpha	2021	Tulathromycin	NT	Oxytetracycline		SRR34079698	SRR30026095	N/A
PMCJ1		Charlie	2022	Tulathromycin	Florfenicol, Marbofloaxin & Ceftiofur	Control		SRR34079697	N/A	N/A
PMCJ2		Charlie	2022	Ceftiofur	Florfenicol, Marbofloaxin & Ceftiofur	Control		SRR34079696	N/A	N/A
PMCJ3		Charlie	2022	Oxytetracycline	Florfenicol, Marbofloaxin, Oxytetracycline & Trimethoprim-Sulfadoxine	Control		SRR34079695	SRR34075939	SRR34067904
PMCJ4		Charlie	2022	Ceftiofur	Ceftiofur	Control		SRR34079693	N/A	N/A
PMCJ5		Charlie	2022	Tulathromycin	Ceftiofur & Marbofloaxin	Control		SRR34079692	SRR34075938	SRR34067903	M. bovis
PMCJ6		Golf	2022	Tulathromycin	NT	Control	Ceftiofur (AIP)	SRR34079691	SRR34075937	SRR34067902
PMSJ1		Alpha	2022	Tulathromycin	NT	Oxytetracycline		SRR34079690	N/A	N/A
PMSJ10		Alpha	2021	Tulathromycin	Florfenicol	Florfenicol		SRR34079678	SRR30026106	N/A
PMSJ11		Alpha	2021	Tulathromycin	Florfenicol	Florfenicol		SRR34079677	SRR30026100	N/A
PMSJ12		Alpha	2021	ND	ND	ND		SRR34079676	SRR30026094	N/A
PMSJ13		Alpha	2021	Tulathromycin	Florfenicol	Florfenicol & Marbofloxacin		SRR34079675	SRR30037492	N/A
PMSJ14		Beta	2022	Tulathromycin	Florfenicol	NT		SRR34079673	SRR30037498	SRR34067901	M. bovis
PMSJ15		Beta	2022	Tulathromycin	NT	Tulathromycin		SRR34079672	N/A	N/A
PMSJ16		Beta	2022	Tulathromycin	Oxytetracycline	NT	Florfenicol (Nervous)	SRR34079671	N/A	N/A
PMSJ17		Beta	2022	Tulathromycin	Florfenicol	NT	Florfenicol (Nervous)	SRR34079670	N/A	N/A
PMSJ18		Charlie	2021	Florfenicol	ND	Florfenicol		SRR34079669	SRR30026093	N/A
PMSJ19		Charlie	2021	Tulathromycin	Florfenicol	Florfenicol		SRR34079668	SRR30026092	N/A
PMSJ2		Alpha	2021	Tulathromycin	NT	Oxytetracycline		SRR34079667	SRR29995653	N/A
PMSJ20		Charlie	2021	Tulathromycin	Florfenicol & Marbofloxacin	Florfenicol		SRR34079666	SRR30037503	N/A
PMSJ21		Charlie	2021	ND	ND	ND		SRR34079665	SRR30037495	N/A
PMSJ22		Charlie	2022	Tulathromycin	ND	Tulathromycin		SRR34079664	N/A	N/A
PMSJ23		Charlie	2022	Tulathromycin	NT	Florfenicol		SRR34079662	N/A	N/A
PMSJ24		Charlie	2022	Tulathromycin	Florfenicol	Florfenicol		SRR34079661	N/A	N/A
PMSJ25		Charlie	2022	Tulathromycin	NT	Florfenicol	Ceftiofur	SRR34079660	N/A	N/A
PMSJ26		Charlie	2022	Tulathromycin	Florfenicol	Florfenicol	Ceftiofur	SRR34079659	N/A	N/A
PMSJ27	PMSJ28	Charlie	2022	Tulathromycin	Florfenicol & Enrofloxacin	NT	Ceftiofur	SRR34079658	N/A	N/A
PMSJ28	PMSJ27	Charlie	2022	Tulathromycin	Florfenicol & Enrofloxacin	NT	Ceftiofur	SRR34079657	N/A	N/A
PMSJ29		Delta	2022	Tulathromycin	Florfenicol & Enrofloxacin	Florfenicol		SRR34079656	N/A	N/A
PMSJ3	AMSJ4	Alpha	2021	Tulathromycin	Florfenicol	Oxytetracycline		SRR34079655	SRR29995649	SRR34067900
PMSJ30		Delta	2021	ND	ND	ND		SRR34079654	SRR30026091	SRR34067914
PMSJ31		Echo	2021	Tulathromycin	ND	ND		SRR34079653	N/A	N/A
PMSJ32		Foxtrot	2022	Tulathromycin	NT	Florfenciol		SRR34079651	SRR30026088	N/A
PMSJ33		Golf	2022	Ceftiofur	ND	Florfenicol		SRR34079650	SRR34075935	SRR34067913
PMSJ34		Golf	2022	Tulathromycin	ND	Florfenicol		SRR34079649	N/A	N/A
PMSJ35		Golf	2022	Ceftiofur	ND	Florfenciol		SRR34079648	SRR30037496	SRR34067912	M. alkalescens
PMSJ36		Golf	2022	Ceftiofur	NT	Florfenicol		SRR34079647	N/A	N/A
PMSJ37	PMSJ38	Golf	2022	Ceftiofur	NT	Florfenicol		SRR34079646	N/A	N/A
PMSJ38	PMSJ37	Golf	2022	Ceftiofur	NT	Florfenicol		SRR34079645	SRR34075934	SRR34067911
PMSJ39		Golf	2022	Ceftiofur	NT	Florfenciol		SRR34079644	N/A	N/A
PMSJ4	AMSJ8	Alpha	2021	Tulathromycin	Florfenicol	Tulathromycin		SRR34079643	SRR29995657	N/A
PMSJ40		Golf	2022	Ceftiofur	Oxytetracycline & Marbofloxacin	NT		SRR34079642	N/A	N/A
PMSJ41		Golf	2022	Ceftiofur	NT	Florfenicol		SRR34079640	N/A	N/A
PMSJ42		Golf	2022	Tulathromycin	NT	NT	Ceftiofur (AIP)	SRR34079639	N/A	N/A
PMSJ43		Golf	2022	Ceftiofur	Florfenicol & Marbofloxacin	NT		SRR34079638	SRR34075933	SRR34067910
PMSJ44		Hotel	2021	Tulathromycin	NT	Tulathromycin		SRR34079637	SRR29995659	N/A
PMSJ45	PMSJ46	Hotel	2021	Tulathromycin	NT	Florfenicol		SRR34079636	SRR30026090	SRR34067909
PMSJ46	PMSJ45	Hotel	2021	Tulathromycin	NT	Florfenicol		SRR34079635	SRR30026089	N/A
PMSJ47		Hotel	2021	Tulathromycin	NT	Oxytetracycline		SRR34079634	SRR30037494	N/A
PMSJ48		Indigo	2022	Tulathromycin	Florfenicol	Florfenicol		SRR34079681, SRR34079680, SRR34079679	SRR30037497	N/A	M. bovis
PMSJ49		Juliet	2022	ND	ND	ND		SRR34079689	SRR30026105	N/A
PMSJ5		Alpha	2021	Tulathromycin	Florfenicol	Tulathromycin		SRR34079688	SRR30026108	N/A
PMSJ6		Alpha	2021	Tulathromycin	NT	Florfenicol		SRR34079686	SRR30026107	N/A
PMSJ7		Alpha	2021	Tulathromycin	Florfenicol & Enrofloxacin	NT		SRR34079685	N/A	N/A
PMSJ8		Alpha	2021	Tulathromycin	Florfenicol & Trimethoprim-Sulfadoxine	Florfenicol		SRR34079684	SRR34075932	SRR34067908
PMSJ9		Alpha	2021	Tulathromycin	NT	Oxytetracycline		SRR34079683	SRR30026087	N/A

## Sheet: Table S2
Table S2. Summary of microbial community analysis for 82 feedlot cattle joint samples including a measure of alpha-diversity (Shannon Index) and realtive abundance data for 50 taxonomic groups that appeared in the Top 3 in at least 1 sample
Joint ID	Total spots	Post-Trimming	Bowtie2 Host Read %	Host reads removed	Post-Filter	Shannon_index	Mycoplasmopsis_A_271961	Metamycoplasma	Trueperella	Histophilus	Acinetobacter	Corynebacterium	Dermatophilaceae Family	Enterobacterales_737866 Order	Enterococcaceae Family	Fusobacterium_C	Halomonadaceae_641030 Family	Jeotgalicoccus_A_310962	Micrococcaceae Family	Planococcaceae Family	Sphingomonas_L_486704	Staphylococcus	Streptococcus	Vibrionaceae Family	Vreelandella_640984	d__Bacteria Kingdom	Bacilli_A Class	Eperythrozoon_A	Muribaculaceae Family	Paracoccus	Burkholderiaceae_A_595421 Family	Peptoniphilus_B_226367	Psychrobacter	Bacteroidaceae Family	Clostridiaceae_222000 Family	Flavobacterium	Leucobacter	Prevotella	Propionispira	Undibacterium_570144	Weeksellaceae Family	Bacillus_P_294101	Caulobacter_487784	Lautropia	Palsa-1150	Phascolarctobacterium_A_39470	Chloroplast Class	Azonexus	Oleisolibacter
AMCJ1	132826	132814	0.2385	29149	103665	3.18508	0	0	0	0	0	4.8	13.6	0.1	1.2	7.4	4.2	5.1	1.4	4.7	4	1.1	1.3	12.4	3.3	0.9	0	0	0	0	0	0	0	0	0	0	0	0	0	0	0	0	0	0	0	0	0	0	0
AMCJ2	101022	101015	0.395	36498	64517	2.48818	0	0	5.7	0	0	0	0.1	0	0	0	5.3	8.3	0.1	0	0	0	0	13	8.9	4.5	1	28.4	1	0.7	0	0	0	0	0	0	0	0	0	0	0	0	0	0	0	0	0	0	0
AMCJ3	131475	131464	0.3761	45594	85870	3.08955	0	0	0	0	0	2.9	3.1	2.4	2.4	0	8.1	7.2	5.4	0	4.4	0	0	12.4	9.6	0.8	0	0	0	0	0.6	2	3.8	0	0	0	0	0	0	0	0	0	0	0	0	0	0	0	0
AMCJ4	39585	39585	0.1012	3961	35624	4.00264	0	0	0	0	0.2	2.3	3.3	0.2	0.3	0	3.2	6.3	1.4	1.8	2.3	0.3	0.6	16.1	6.1	1.6	0.2	0	0.2	0.3	1	0	1.4	0.7	0	0.4	0.9	0.9	0.8	0	0.2	0	0	0	0	0	0	0	0
AMCJ5	67954	67954	0.0045	299	67655	3.9077	0	0	0	0	0.3	1.1	2.4	5.4	0.3	0	1.4	0.2	2.3	0.5	2.6	0.7	1.7	7.4	2.3	1	0	0	0.3	0.2	17.9	0	0.7	3.4	0	0.2	0.5	0	0	0	0	0.4	0.3	0.2	0	0	0	0	0
AMCJ6	70360	70360	0.0304	2103	68257	3.6944	0.4	0	0	0	0.8	0.5	0.2	7	0.4	0	1.1	0.4	0	0.6	3.5	1.4	1.4	4.7	2	0.2	0	0	1.6	0.4	22.2	0	0	4.4	0	0	0	0	0	0	0	0.3	0.7	0	0.5	0.8	0	0	0
AMCJ7	118174	118165	0.2403	26303	91862	3.40208	0	1.8	0	0	4.1	2.1	0.1	2	0	0	6.3	7.5	0	2.1	3	0	0.2	11.7	7.1	1.1	1.1	0	0	0	0	0	4.4	0	0	0	0	0	1	0	0	0	1.4	0	0	0	0	0	0
AMCJ8	117656	117650	0.3543	38567	79083	2.99484	7.3	0	0	0	0.5	0	0	2.9	0	0	6.3	2	0	0	5.1	0.2	1	16.2	8.1	0	0	0	0	0	0	0	0	0	0	0	0	3.4	4.2	0	0	0	0	0	0	0	0	0	0
AMSJ1	112431	112424	0.1957	20250	92174	0.761515	0	85.4	0	0	0	0.5	0	0	0	0	0	0	0	0	2.6	0	2	2.3	0	0.2	0	0	0	0	0	0	0.7	0	0	0	0	0	0	0	0	0	0	0	0	0	0	1.1	0
AMSJ10	140195	140181	0.433	55446	84735	3.29767	0	0	0	0	0	2	0.7	2.2	0	0	6.4	3.4	0	0	4.7	0	2.2	17.8	7.2	1.6	1.7	0	0	0	1.4	0	2.6	0	0.1	0	0	2.6	1.5	0	0	0	0	0	0.3	0	0	0	0
AMSJ11	122923	122917	0.4125	46815	76102	3.26393	0	0	0	0	0	3.4	0.6	0.1	0.9	0	5.8	7.9	4.6	0	3.2	0	0.9	19.2	7.9	1	0.4	0	0	0	0	0	0	1.3	0.1	0	0	0	0	0	0	0	0	0	0	0	0	0	0
AMSJ12	53188	53184	0.1131	5100	48084	1.05875	15	0	65	0	0	0	0	0	0	0	0	0	0	0	0	0	1.7	0	0.5	0	0	0	0	0	0	14.1	0	0	0	0	0	0	0	0	0	0	0	0	0	0	0	0	0
AMSJ13	276622	276612	0.751	205687	70925	0.617982	88.6	0	0	0	2	0	0.2	0	0	0	0	0	0	0	0.7	0	0.5	0	0	1.3	0	0	0	0	0.3	0	0	0.2	0	0	0	0	0	0	0	0	0	0	0	0	0	0	0
AMSJ14	250272	250257	0.6949	172114	78143	0.520482	91.8	0	0	0	0.3	0.4	0	0	0	0	0	0.2	0	0	0	0	0	0	0	0.5	0	0	0	0	0.6	0	0.7	0	0	0	0	0	0	0	0	0	0	0	0	0	0	0	0
AMSJ15	251931	251925	0.8441	211241	40684	3.16149	0	0	0	0	10.1	0	0	0	0	0	0	0	2.8	2.4	0	7.6	0	0	0	6.7	0	0	0	0	1.9	0	10.5	1.4	0	3.9	0	0	0	0	0	0	0	0	0	3.5	0	0	0
AMSJ16	302545	302527	0.7351	219479	83048	1.12722	75	0	0	0	7.2	0	0	0	0	0	0	0	0	0	0	0	0	0	0	0	0.4	0	0	0	3	0	0	0	0	0	0	0	0	0	0	0	0	0	0	0	1.7	0	0
AMSJ17	230080	230068	0.8216	187408	42660	2.71996	0	0	0	0	2.1	0	0	0	0	0	0	0	0	0	0	0	0	0	0	11.8	0	0	0	0	9.2	0	0	0	0	9.7	15	0	0	0	0	0	0	0	0	0	2.6	0	3.7
AMSJ18	286433	286428	0.8285	235621	50807	1.37612	66.1	0	0	0	1.5	0	0	0.5	0	0	0	0	0	0	0	0	0	0	0	6.3	0	0	0	0	5.1	0	0	0.9	0	0.9	0	0	0	0	0	0	0	0	0	0	0	0	0
AMSJ19	19871	19864	0.1428	2771	17093	0.0325915	99.5	0	0	0	0	0	0	0	0	0	0	0	0	0	0	0	0.2	0	0	0	0	0	0	0	0.3	0	0	0	0	0	0	0	0	0	0	0	0	0	0	0	0	0	0
AMSJ2	111697	111689	0.4274	43806	67883	2.8338	0	0	0	0	4.5	9.2	1.2	0	0	0	8	0	1.7	5.5	3.1	0	0	24.6	7.5	2.2	0	0	0	0	0	0	4.8	0	0	0	0	0	0	0	0	0	0	0	0	0	0	0	0
AMSJ3	39822	39820	0.5434	21412	18408	1.17382	69.2	0	12.5	0	0	1.4	0	0	0	3.2	0	0	1.1	0	0	0	0	6.1	0	0.1	0	0	0	0	0	0	0	0	0	0	0	0	0	0	0	0	0	0	0	0	0	0	0
AMSJ4	75621	75621	0.0361	2692	72929	0.0108254	99.9	0	0	0	0	0	0	0.1	0	0	0	0	0	0	0	0	0	0	0	0	0	0	0	0	0	0	0	0	0	0	0	0	0	0	0	0	0	0	0	0	0	0	0
AMSJ5	152530	152530	0.2087	31556	120974	0.0622546	99.2	0	0	0	0	0	0	0	0.1	0	0	0	0	0	0	0	0	0.1	0.2	0	0	0	0	0	0.1	0	0	0	0	0	0	0	0	0	0	0	0	0	0	0	0	0	0
AMSJ6	111549	111549	0.0056	596	110953	0.564525	91.6	0	0	0	0	0.2	0.2	0.1	0.1	0	0.9	0.1	0	0.3	0.2	0	0.2	0.4	1.8	0	0	0	0	0	0.2	0	0	0	0	0	0	0.1	0	0	0	0	0	0	0.1	0	0	0	0
AMSJ7	59393	59384	0.1211	7056	52328	1.28822	0	0	0	0	66.6	0	0	0	0	0	0	0	0	0	0	0	0	0	0	5	0	0	0	0	0	0	0	0	0	0	0	0	0	0	0	0	0	0	7.7	0	0	0	6.4
AMSJ8	94295	94295	0.0603	5629	88666	0.205979	97	0	0	0	0.1	0.1	0	0.2	0	0	0.1	0.3	0	0	0.4	0	0.1	0.7	0.4	0	0	0	0	0	0	0	0	0.1	0	0	0	0	0	0	0	0	0	0	0	0	0	0	0
AMSJ9	99688	99681	0.25	21931	77750	0.120081	0	97.9	0	0	0	0	0	0	0	1.4	0	0	0	0	0	0	0	0.1	0	0.1	0	0	0	0	0	0	0	0	0	0	0	0	0	0	0	0	0	0	0	0	0	0	0
Extraction_Control_1	73391	73368	0.0006	25	73343	2.44675	0	0	0	0	3.4	0	0	0	0	0	0	0	0	0	0	0	0	0	0	1.9	0	0	0	0	9.4	0	5.1	0	0	32	0	0	0	0	0	0	0	0	0	0	7.4	0	0
Extraction_Control_2	32297	32285	0.0012	34	32251	1.11608	0	0	0	0	0	0	0	0	0	0	0	0	0	0	0	0	0	0	0	1.4	0	0	0	0	66.8	0	0	0	0	0	0	0	0	11.2	0	0	0	0	0	0	0	0	0
PMCJ1	279971	279966	0.8762	243761	36205	2.72433	3.3	0	0	0	3.4	0	0	0	0	0	0	0	0	0	0	0	0	0	0	27.5	0	0	1.2	0	13.7	0	4.6	0	0	1.7	0	0	0	0	0	0	0	0	0	5.2	2.4	0	0
PMCJ2	246077	246042	0.697	168586	77456	2.4691	1.8	0	0	0	7.8	0	0	0	0	0	0	0	0	0	0	0	0	0	0	4.5	0	0	0	0	6.4	0	0	0	0	15.6	0	0	0	0	0	0	0	0	0	0	0	0	0
PMCJ3	298618	298584	0.5713	165519	133065	2.71948	0.5	0	0	0	22	0	0	0	0	0	0	0	0	0	0	0	0	0	0	8.1	0	0	0	0	15.3	0	2.1	0	0	12.3	0	0	0	0	0	0	0.4	0	0	0	4.8	0	1
PMCJ4	270825	270790	0.5122	135358	135432	0.571992	0.2	0	0	0	0.1	0.5	0	0	0.2	0	0	0	0	0	0	0	1.5	0	0	0.4	0	0	0	0	0.7	0	0	0	0	0.2	0	0	0	0	0	0	0	90.7	0	0	0.3	0	0
PMCJ5	252287	252245	0.4546	109179	143066	0.13577	98	0	0	0	0	0.2	0	0	0	0	0	0	0	0	0	0	0	0	0	0.5	0	0	0	0	0.4	0	0	0	0	0.4	0	0	0	0	0	0	0	0	0	0	0	0	0
PMCJ6	468380	468363	0.2273	104292	364071	0.133956	98.2	0	0	0	0	0.2	0	0	0	0	0	0	0	0	0	0	0	0	0	0.1	0	0	0	0	0	0	0	0	0	0	0	0.1	0	0	0	0	0	0	0	0	0	0	0
PMSJ1	684657	684647	0.1122	75411	609236	0.477483	0	0	82.3	0	0	0	0	0	0	0	0	0	0	0	0	0	0	0	0	0	0	0	0	0	0	17.6	0	0	0	0	0	0	0	0	0	0	0	0	0	0	0	0	0
PMSJ10	108555	108534	0.2263	22294	86240	1.4834	68.1	3.4	0	0	0	3.5	0.7	0	0	0	0	0	0	0.4	0	1.7	0	0	0	0.8	5.1	0	0	0	0	0	0	0	0	0	0	0	0	0	0	0	0	0	0	0	0	0	0
PMSJ11	78746	78745	0.5744	41139	37606	3.42538	0	0	0	0	0	1.9	8.6	2.5	0	0	4.5	0	3.4	5.6	4.5	0	1.3	12.4	5.1	3	2.5	0	0.9	0	1.3	0	1.7	0.9	0	0	0	0	0	0	0	1.6	0	0	0	0	0	0	0
PMSJ12	84619	84617	0.6063	46530	38087	1.12463	72.8	5	0	0	0	0	0	0	0	0	0	0	0	0	0	0	0	3.6	3.7	0	0	0	0	0	2	0	0	0	0	0	0	0	0	0	0	0	0	0	0	0	0	0	0
PMSJ13	113474	113459	0.3165	32308	81151	0.876104	0	76.8	0	0	0	0	0	0	0	0	0	0	0	0	0	0	0	0	2	0	7.8	0	0	0	0	0	0	0	0	0	0	0	0	0	0	5.4	0	0	0	0	0	0	0
PMSJ14	364955	364943	0.2983	106832	258111	0.273717	92.6	7.3	0	0	0	0	0	0	0	0	0	0	0	0	0	0	0	0	0	0.1	0	0	0	0	0	0	0	0	0	0	0	0	0	0	0	0	0	0	0	0	0	0	0
PMSJ15	839458	839451	0.109	90348	749103	0.00944969	99.9	0	0	0	0	0	0	0	0	0	0	0	0	0	0	0	0	0	0	0	0	0	0	0	0	0	0	0	0	0	0	0	0	0	0	0	0	0	0	0	0	0	0
PMSJ16	577502	577494	0.1826	104310	473184	0.0027283	100	0	0	0	0	0	0	0	0	0	0	0	0	0	0	0	0	0	0	0	0	0	0	0	0	0	0	0	0	0	0	0	0	0	0	0	0	0	0	0	0	0	0
PMSJ17	277905	277898	0.7165	197336	80562	0.200643	97.1	0	0	0	0.9	0	0	0	0	0	0	0	0	0	0	0	0	0	0	0.2	0	0	0	0	0.4	0	0	0	0	0.2	0	0	0	0	0	0	0	0	0	0	0.1	0	0.1
PMSJ18	73545	73544	0.0065	456	73088	0.559773	75.5	24.5	0	0	0	0	0	0	0	0	0	0	0	0	0	0	0	0	0	0	0	0	0	0	0	0	0	0	0	0	0	0	0	0	0	0	0	0	0	0	0	0	0
PMSJ19	40175	40175	0.2372	9415	30760	1.2506	74.9	0	1.9	0	0.4	1.8	0	2.1	0	0	0.8	1	0.2	0	0	0	0	2.3	0.5	0.4	0	0	0	0	6	0	0.4	0	0	0	0	0	0	0	0	0	1.4	0	0	0	0	0	0
PMSJ2	45816	45815	0.1158	5250	40565	3.24175	0.7	0	0.9	0	0.5	0.6	0	7	0.7	0	3.2	0.8	0	0	3.8	1.1	1.1	14.3	6.2	0.3	0	0	0	0	20.3	0	0	0.4	0	0	0	0	0	0	0	0	0.7	0	0.5	0	1.6	0	0.3
PMSJ20	51823	51820	0.0863	3770	48050	0.962423	0	1.3	25	0	0	0	0	0	0	64.6	0	0	0	0	0	0	0	0	0.3	0	0	0	0	0	0	1.8	0	0	0	0	0	0	0	0	0	0	0	0	0	0	0	0	0
PMSJ21	78131	78120	0.3448	24500	53620	0.184596	0	96.9	0	0	0	0	0	0	0	0	1.3	0	0	0	0	0	0	0.9	0	0	0	0	0	0	0	0	0	0	0	0	0	0	0	0	0	0	0	0	0	0	0	0	0
PMSJ22	401249	401235	0.3154	124805	276430	0.266028	93.4	0	6.3	0	0	0	0	0	0	0	0	0	0	0	0	0	0	0	0	0	0	0	0	0	0	0.1	0	0	0	0	0	0	0	0	0	0	0	0	0	0	0	0	0
PMSJ23	471031	471030	0.302	140672	330358	0.0267505	99.7	0	0	0	0.1	0	0	0	0	0	0	0	0	0	0	0	0	0	0	0	0	0	0	0	0	0	0	0	0	0	0	0	0	0	0	0	0	0	0	0	0	0	0
PMSJ24	486705	486694	0.193	92888	393806	0.0090092	99.9	0	0	0	0	0	0	0	0	0	0	0	0	0	0	0	0	0	0	0	0	0	0	0	0	0	0	0	0	0	0	0	0	0	0	0	0	0	0	0	0	0	0
PMSJ25	622192	622182	0.1497	91687	530495	0.0138347	99.9	0	0	0	0	0	0	0	0	0	0	0	0	0	0	0	0	0	0	0	0	0	0	0	0	0	0	0	0	0	0	0	0	0	0	0	0	0	0	0	0	0	0
PMSJ26	877435	877425	0.1555	135695	741730	0.000521275	100	0	0	0	0	0	0	0	0	0	0	0	0	0	0	0	0	0	0	0	0	0	0	0	0	0	0	0	0	0	0	0	0	0	0	0	0	0	0	0	0	0	0
PMSJ27	764026	764015	0.0795	59566	704449	0.00336781	100	0	0	0	0	0	0	0	0	0	0	0	0	0	0	0	0	0	0	0	0	0	0	0	0	0	0	0	0	0	0	0	0	0	0	0	0	0	0	0	0	0	0
PMSJ28	587019	586997	0.1799	102580	484417	0.00483445	100	0	0	0	0	0	0	0	0	0	0	0	0	0	0	0	0	0	0	0	0	0	0	0	0	0	0	0	0	0	0	0	0	0	0	0	0	0	0	0	0	0	0
PMSJ29	308642	308637	0.781	239360	69277	2.03725	1	0	0	0	55.8	0	0	0	0	0	0	0	0	0	0.5	0.4	1.4	0	0	0.4	0	0	0	0	13.2	0	0	0	0.9	3.6	0	0	0	0	0	0	0	0	0	0	0.6	0	0
PMSJ3	61029	61029	0.006	350	60679	0.180108	96.1	0.5	0	0	0	0	0	0	0	0	0	0	0	0	0	0	0	0	0	0	0	0	0	0	0	0	0	0	0	0	0	0	0	0	0	0	0	0	0	0	0	0	0
PMSJ30	55158	55156	0.0759	4123	51033	0.226265	96.8	0	0	0	0	0	0	0.4	0	0	0	0	0	0	0	0	0	0.3	0.4	0	0	0	0	0	0.2	0	0	0	0	0	0	0.2	0	0	0	0	0.1	0	0	0	0	0	0
PMSJ31	127798	127798	0.025	3152	124646	0.129491	98.3	0.4	0	0	0.1	0	0	0	0	0	0	0	0.1	0	0.1	0	0.1	0.2	0.1	0	0	0	0	0	0	0	0	0	0	0	0	0	0	0	0	0	0	0	0	0	0	0	0
PMSJ32	61796	61794	0.0068	381	61413	0.153044	2.4	97	0	0	0	0	0	0	0	0	0	0	0	0	0	0	0	0	0	0	0	0	0	0	0	0	0	0	0	0	0	0	0	0	0	0	0	0	0	0	0	0	0
PMSJ33	392220	392197	0.3841	146711	245486	0.294362	2.5	95.3	0	0	0.2	0.1	0	0	0	0	0	0	0	0	0	0	0	0	0	0.2	0	0	0	0	0	0	0.2	0	0	0	0	0	0	0	0	0	0	0	0	0	0	0	0
PMSJ34	283236	283203	0.5935	162857	120346	2.64802	45.9	0	0	0	3.5	0.8	0	0	0	0.4	0	0.4	0	0	0	0	0	0	0	3	0	0	2.2	0	2.3	0	3.4	2.2	0	1.8	0	4.4	0	0	0	0	0	0	0	0	0.2	0	0
PMSJ35	709511	709503	0.051	34569	674934	0.14746	0.8	97.7	0.1	0.1	0	0	0	0	0	0.2	0	0	0	0	0	0	0	0	0	0	0	0	0	0	0	0	0	0	0	0	0	0	0	0	0	0	0	0	0	0	0	0	0
PMSJ36	320469	320445	0.4433	138916	181529	0.591726	89.9	0	0	0	0	0.2	0	0	0	0	0	0.1	0	0	0	0	0	0	0	0.3	0	3.1	0	0	0.1	0	0	0.2	0	0.1	0	2.3	0	0	0	0	0	0	0	0.1	0.1	0	0
PMSJ37	401505	401485	0.2958	115326	286159	0.128106	98.5	0	0	0	0.2	0.1	0	0	0	0	0	0	0	0	0	0	0	0	0	0.1	0	0	0	0	0.1	0	0	0	0	0	0	0.1	0	0	0	0	0	0	0	0	0	0	0
PMSJ38	312561	312542	0.5405	162516	150026	0.621387	15.8	81.4	0	0	0	0.7	0	0	0	0	0	0	0	0	0	0	0	0	0	0.3	0	0	0	0	0.1	0	0	0	0	0	0	0	0	0	0	0	0	0	0	0	0	0	0
PMSJ39	283293	283262	0.6602	182159	101103	3.49004	11.9	1.4	0	0	1	2.5	0	0	0	0	0	4.8	2.2	0	0	0	1.1	0	0	5	0	0	0	0	2.9	0	4.6	2.9	0	0.4	0	0	0	0	0	0	0	0	0	2.1	1	0	0
PMSJ4	100914	100914	0.2764	27633	73281	0.139435	98.1	0	0	0	0.1	0	0	0	0	0	0.2	0	0	0	0	0	0	0.4	0.3	0	0.1	0	0	0	0	0	0	0	0	0	0	0	0	0	0	0	0	0	0	0	0	0	0
PMSJ40	483156	483146	0.0618	29088	454058	0.672928	90.8	1	0	0	0.1	0.4	0	0	0	0	0	0.1	0	0.1	0	0	0	0	0	0.1	0.1	0	0.2	0	0	0	1.4	0.2	0	0	0	0.8	0	0	0	0	0	0	0	0	0	0	0
PMSJ41	319127	319106	0.5488	171875	147231	3.84033	7.7	0.8	0	0	0.8	1.4	0	0.4	0	0.2	0	1	0	0.4	0.4	0	0.6	0.3	0	0.8	0	17.8	0	0	0.2	0	1.7	0.6	0.3	0.6	0	11.4	0	0	0	0	0	0	0	0.3	0.5	0	0
PMSJ42	268247	268219	0.6645	175290	92929	2.99027	0.9	0	0	0	1.9	13	0	0	0	0	0	0	0	0	0	0	0	0	0	10.3	0	0	0	0	5.5	0	7.7	0	0	4.4	0	2.4	0	0	0	0	0	0	0	0	0	0	0
PMSJ43	299375	299349	0.5748	167939	131410	1.76643	33.1	1.4	0	0	41.9	0	0	0	0	0	0	1.2	0	0	0	0	0	0	0	1.6	0	0	0	0	4	0	1.6	0	0	1.8	0	2.8	0	0	0	0	0	0	0	0	0	0	0
PMSJ44	57215	57214	0.0267	1503	55711	0.0383156	99.5	0	0	0	0	0	0	0	0	0	0	0	0	0	0	0	0	0	0	0	0	0	0	0	0	0	0	0	0	0	0	0	0	0	0	0	0	0	0	0	0	0.2	0
PMSJ45	18363	18363	0.7867	14229	4134	2.48793	0	0	0	0	0	0	0	11.9	0	0	6.4	0	0	0	0	0	0	14.1	11	0	0	0	0	0	14.4	0	0	0	0	0	0	0	0	0	0	0	5	0	0	0	0	0	0
PMSJ46	82000	81999	0.503	37031	44968	2.23019	0	11.3	0	0	0.8	3.4	0	0	0	0	0	0	0	0	0	9.5	0	5.7	8.9	8.9	0	0	0.5	0	2.1	0	0	0	0	0	0	0	0	0	0	20.6	0	0	0	0	0	0	0
PMSJ47	142261	142244	0.1849	23775	118469	0.740117	14.2	0	77.1	0	0	0	0	0	0	0	0	0	0	0	0	0	0	0	0	2.3	0	0	0	0	0	0	0	0	0	0	0	0	0	0	0	0	0	0	0	0	0	0	0
PMSJ48	886476	886444	0.441667	382632	503812	0.984503	65.8	0	0	0	28.3	0	0	0	0	0	0	0	0	0	0	0	0	0	0	0.1	0	0	0	0	1.5	0	0	0	0	0.6	0	0	0	0	0	0	0	0	0	0	0.2	0	0
PMSJ49	119723	119710	0.3515	38148	81562	2.28051	0	0	0	34.5	0	0	0	0	0	0	7.2	0	0	0	0	0	0	4.2	0	0	0	0	2.3	0	0	0	0	12.8	0	0	0	0	0	0	0	0	0	0	0	1.7	0	0	0
PMSJ5	112921	112921	0.0033	347	112574	0.0793658	99.1	0	0	0	0	0.1	0	0	0	0	0	0	0	0	0	0	0	0	0	0	0.1	0	0.1	0	0	0	0	0	0	0	0	0.1	0	0	0	0	0	0	0	0	0	0	0
PMSJ6	96046	96045	0.0325	3063	92982	0.0425055	99.5	0	0	0	0	0.1	0	0	0	0	0	0	0	0	0	0.2	0	0	0	0	0	0	0	0	0	0	0	0	0	0	0	0	0.1	0	0	0	0	0	0	0	0	0	0
PMSJ7	95411	95405	0.1667	15629	79776	0.0905855	98.8	0	0	0	0	0	0	0	0	0	0	0	0.1	0	0	0	0.1	0.3	0.1	0	0	0	0	0	0.2	0	0	0	0	0	0	0	0	0	0	0	0	0	0	0	0	0	0
PMSJ8	113839	113839	0.0165	1824	112015	0.916163	47.1	49.5	0	0	0	0.1	0	0	0	0	0.1	0	0	0	0	0	0.1	0.5	0.2	0	0.1	0	0	0	0	0	0	0	0	0	0	0.4	0	0	0	0	0	0	0	0	0	0	0
PMSJ9	88980	88978	0.485	38209	50769	0.210364	96.5	0	0	0	0	0	0	0	0	0	0.8	0	0	0	0.2	0	0	0.7	0	0.8	0	0	0	0	0	0	0	0	0	0	0	0	0	0	0	0	0	0	0	0	0	0	0
SeqNeg.1.1	28725	28718	0.0009	24	28694	1.24221	1.9	0	0	0	0	0	0	0	0	0	0	0	0	0	0	0	0	0	0	0	0	0	0	0	52.3	0	0	0	0	0	0	0	0	0	23.5	0	0	0	0	0	0	0	0
SeqNeg.1.2	35743	35734	0.001	31	35703	1.46444	3.8	0	0	0	24.7	0	0	0	0	0	0	0	0	0	0	0	0	0	0	0	1.3	0	0	0	39.7	0	0	0	0	0	0	0	0	0	0	0	0	0	0	0	0	0	0
SeqNeg.1.3	33659	33653	0.0008	21	33632	1.56753	0	0	0	0	0	0	0	0.8	0	0	0	0	0	0	0	0	4.2	0	0	0.1	0	0	0	0	7.9	0	0	0	0	3.1	0	0	0	0	0	0	4.4	0	0	0	0	0.4	0
SeqNeg.1.4	30441	30437	0.0006	17	30420	1.05901	3.5	0	0	0	0	0	0	0	0	0	0	0	0	0	0	0	0	0	0	0.9	6.6	0	0	0	0	0	0	0	0	0	0	0	0	0	0	0	0	0	0	0	0	0	0
SeqNeg.2.1	74804	74779	0.0063	350	74429	0.193159	0	0	0	0	0	0	0	0	0	0	0	0	0	0	0	0	0	0	0	0	0	0	0	95.2	0	0	0	0	0	0	0	0	0	0	0	0	0	0	0	0	0	0	0
[truncated: 18 more columns]

## Sheet: Table S3
Table S3. Summary CapSeq read mapping for pathogen detection
			Mycoplasmopsis bovis												Metamycoplasma alkalescens				Histophilus somni							Mannheimia haemolytica							Pasteurella multocida
Joint ID	Total Reads	Bos taurus reads	dnaA	gltX	gpsA	gyrB	pta2	tdk	tkt	Total MLST	ST	16S rRNA	23S rRNA	Total rRNA	whole genome	16S rRNA_	23s rRNA_	Other	aroE	doeD	gdhA	gnd	gyrA	gyrB_	pgi	gnd_	adk	aroE_	deoD	gapDH	mdh	zwf	_adk_	aroA	_deoD_	_gdhA_	_mdh_	_pgi_	_zwf_
AMCJ1	529786	522445	0	0	0	0	0	0	0	0	-	0	0	0	0	0	0	0	0	0	0	0	0	0	0	0	0	0	0	0	0	0	0	0	0	0	0	0	0
AMCJ2	640965	398194	972	3925	1478	8069	1622	26	972	17064	-	18058	35745	53803	3053	270	2729	54	0	0	0	0	0	0	0	0	0	0	0	0	0	0	0	6	6	23	0	10	6
AMCJ3	120141	117318	0	0	0	0	0	0	0	0	-	0	0	0	0	0	0	0	0	0	0	0	0	0	0	0	0	0	0	0	0	0	0	0	0	0	0	0	0
AMCJ4	1772730	1747312	0	0	0	0	0	0	0	0	-	0	0	0	15	8	7	0	0	0	0	0	0	0	0	0	0	0	0	0	0	0	0	0	0	0	0	0	0
AMCJ5	104228	101748	0	0	0	0	0	0	0	0	-	0	0	0	0	0	0	0	0	0	0	0	0	0	0	0	0	0	0	0	0	0	0	0	0	0	0	0	0
AMCJ6	151175	148478	0	0	0	0	0	0	0	0	-	0	0	0	0	0	0	0	0	0	0	0	0	0	0	0	0	0	0	0	0	0	0	0	0	0	0	0	0
AMCJ7	2138	2073	0	0	0	0	0	0	0	0	-	0	0	0	0	0	0	0	0	0	0	0	0	0	0	0	0	0	0	0	0	0	0	0	0	0	0	0	0
AMCJ8	587049	576166	0	0	0	0	0	0	0	0	-	0	0	0	4	4	0	0	0	0	0	0	0	0	0	0	0	0	0	0	0	0	0	0	0	0	0	0	0
AMSJ1	6214273	5960297	0	0	0	0	0	0	0	0	-	8	394	402	3107	910	2025	172	0	0	0	0	0	0	0	0	0	0	0	0	0	0	0	0	0	0	0	0	0
AMSJ10	3365901	3291942	0	0	0	0	0	0	0	0	-	6	2	8	10	6	4	0	0	0	0	0	0	0	0	0	0	0	0	0	0	0	0	0	0	0	0	0	0
AMSJ11	135077	131646	0	0	0	0	0	0	0	0	-	0	0	0	0	0	0	0	0	0	0	0	0	0	0	0	0	0	0	0	0	0	0	0	0	0	0	0	0
AMSJ12	2826987	330907	14381	46472	5664	70575	42820	597	14381	194890	ST16	226702	437008	663710	43214	3156	39433	625	0	0	0	0	0	0	0	0	0	0	0	0	0	0	0	0	0	0	0	0	0
AMSJ16	2880911	2852123	0	0	0	0	0	0	0	0	-	2	4	6	0	0	0	0	0	0	0	0	0	0	0	0	0	0	0	0	0	0	0	0	0	0	0	0	0
AMSJ19	3466812	1879782	10963	37407	8156	57133	25414	310	10963	150346	Undefined	193788	416882	610670	33424	2505	30396	523	0	0	0	0	0	0	0	0	0	0	0	0	0	0	0	0	0	0	0	0	0
AMSJ2	3538632	3437090	0	0	0	0	0	0	0	0	-	0	22	22	14	0	14	0	0	0	0	0	0	0	0	0	0	0	0	0	0	0	0	0	0	0	0	0	0
AMSJ3	7189250	6739380	71	215	32	159	24	0	71	572	-	728	1192	1920	81	13	67	1	0	0	0	0	0	0	0	0	0	0	0	0	0	0	0	0	0	0	0	0	0
AMSJ4	4568864	1988821	28859	65164	25543	146810	55483	801	28859	351519	ST2	397353	803948	1201301	72079	4206	67462	411	0	0	0	0	0	0	0	0	0	0	0	0	0	0	0	0	0	0	0	0	0
AMSJ6	6333740	5950740	543	2235	821	5441	906	18	543	10507	-	12691	27422	40113	2340	157	2169	14	0	0	0	0	0	0	0	0	0	0	0	0	0	0	0	0	0	0	0	0	0
AMSJ7	2477473	2380251	0	0	0	0	0	0	0	0	-	362	10199	10561	71414	24311	42840	4263	0	0	0	0	0	0	0	0	0	0	0	0	0	0	0	0	0	0	0	0	0
AMSJ9	962115	838940	0	0	0	0	0	0	0	0	-	1485	30217	31702	158780	52029	97926	8825	0	0	0	0	0	0	0	0	0	0	0	0	0	0	0	0	0	0	0	0	0
PMCJ3	3530835	3490269	0	0	0	0	0	0	0	0	-	0	0	0	0	0	0	0	0	0	0	0	0	0	0	0	0	0	0	0	0	0	0	0	0	0	0	0	0
PMCJ5	3258105	3231324	0	0	2	0	2	0	0	4	-	0	10	10	0	0	0	0	0	0	0	0	0	0	0	0	0	0	0	0	0	0	0	0	0	0	0	0	0
PMCJ6	2773464	2742413	39	29	22	0	23	10	39	162	-	61	141	202	13	0	11	2	0	0	0	0	0	0	0	0	0	0	0	0	0	0	0	0	2	0	0	0	0
PMSJ10	10986268	10064167	2533	6820	3229	15755	5151	128	2533	36149	Mixed	42049	87522	129571	7054	501	6249	304	0	0	0	0	0	0	0	0	0	0	0	0	0	0	0	0	0	0	0	0	0
PMSJ11	2081330	2026598	0	0	0	0	0	0	0	0	-	0	4	4	28	18	10	0	0	0	0	0	0	0	0	0	0	0	0	0	0	0	0	0	0	0	0	0	0
PMSJ12	3488491	3319564	56	213	67	444	68	0	56	904	-	1006	1816	2822	149	10	126	13	0	0	0	0	0	0	0	0	0	0	0	0	0	0	0	0	0	0	0	0	0
PMSJ13	982671	930954	0	0	0	0	0	0	0	0	-	15	774	789	4423	1293	2746	384	0	0	79	10	30	35	0	0	0	0	0	0	0	0	0	0	0	0	0	0	0
PMSJ14	1065971	958810	24	18	26	183	24	8	24	307	-	99	175	274	43	8	28	7	0	0	0	0	0	0	0	0	0	0	0	0	0	0	0	0	0	0	0	0	0
PMSJ18	4458313	129926	28287	106034	8513	155440	78481	808	28287	405850	ST16	583443	1209118	1792561	179822	29755	146888	3179	0	0	0	0	0	0	0	0	0	0	0	0	0	0	0	0	0	0	0	0	0
PMSJ19	1114591	1051789	89	437	185	680	124	0	89	1604	-	1668	3639	5307	378	10	340	28	0	0	0	22	0	0	0	0	0	0	0	0	0	0	0	0	0	0	0	0	0
PMSJ2	1895597	1839493	0	3	0	0	0	0	0	3	-	25	14	39	52	38	14	0	0	0	0	0	0	0	0	0	0	0	0	0	0	0	0	0	0	0	0	0	0
PMSJ20	1821142	826934	0	0	0	0	0	0	0	0	-	287	5169	5456	19240	7316	11586	338	0	0	0	0	0	0	0	0	0	0	0	0	0	0	0	0	0	0	0	0	0
PMSJ21	1153981	1111118	0	0	0	0	0	0	0	0	-	89	2789	2878	18873	4987	10870	3016	0	0	0	0	0	0	0	0	0	0	0	0	0	0	0	0	0	0	0	0	0
PMSJ3	24621836	2972274	130715	399182	167652	779367	211703	4713	130715	1824047	ST2	2290618	4728995	7019613	463689	40297	412110	11282	258	278	644	981	1248	1015	546	0	0	0	0	0	0	0	0	0	0	0	0	0	0
PMSJ30	3070099	2064729	9776	29954	9512	55036	26818	402	9776	141274	ST65	111500	226747	338247	19240	1217	17698	325	0	0	0	0	0	0	0	0	0	0	0	0	0	0	0	0	0	0	0	0	0
PMSJ32	2894180	2624221	200	1591	427	2739	506	8	200	5671	-	5562	39277	44839	253089	71698	153496	27895	0	0	0	0	0	0	0	0	0	0	0	0	0	0	0	0	0	0	0	0	0
PMSJ33	3836503	3793055	0	0	0	0	0	0	0	0	-	4	0	4	8	0	4	4	0	0	0	0	0	0	0	0	0	0	0	0	0	0	0	0	0	0	0	0	0
PMSJ35	1036921	938148	2	4	2	0	0	0	2	10	-	30	98	128	1021	242	495	284	0	0	0	0	0	0	0	0	0	0	0	0	0	0	0	0	0	0	0	0	0
PMSJ38	3465588	3432452	0	0	0	0	0	0	0	0	-	6	0	6	4	0	4	0	0	0	0	0	0	0	0	0	0	0	0	0	0	0	0	0	0	0	0	0	0
PMSJ4	3610996	3373785	298	1014	518	2772	1001	4	298	5905	-	7981	18306	26287	1708	96	1561	51	0	0	0	0	0	0	0	0	0	0	0	0	0	0	0	0	0	0	0	0	0
PMSJ43	2818488	2795980	0	0	0	0	0	0	0	0	-	0	2	2	0	0	0	0	0	0	0	0	0	0	0	0	0	0	0	0	0	0	0	0	0	0	0	0	0
PMSJ44	7529493	1548440	45519	155753	40224	256434	91576	1159	45519	636184	ST60	906905	1891052	2797957	210299	20239	188434	1626	0	0	0	0	0	0	0	0	0	0	0	0	0	0	0	0	0	0	0	0	0
PMSJ45	1568458	1534156	0	0	0	0	0	0	0	0	-	0	0	0	6	6	0	0	0	0	0	0	0	0	0	0	0	0	0	0	0	0	0	0	0	0	0	0	0
PMSJ46	1963690	1799428	0	0	0	0	0	0	0	0	-	0	13	13	83	20	63	0	0	0	0	0	0	0	0	0	0	0	0	0	0	0	0	0	0	0	0	0	0
PMSJ47	6216777	6055095	0	0	0	0	0	0	0	0	-	0	2	2	2	0	2	0	0	0	0	0	0	0	0	0	0	0	0	0	0	0	0	0	0	0	0	0	0
PMSJ48	1214510	1104538	0	0	0	0	0	1	0	1	-	0	0	0	0	0	0	0	0	0	0	0	0	0	0	0	0	0	0	0	0	0	0	0	0	0	0	0	0
PMSJ49	5365561	5133721	0	0	0	0	0	0	0	0	-	0	0	0	0	0	0	0	996	595	1413	1979	3299	2957	1499	12	0	0	0	0	0	0	0	0	0	0	0	0	0
PMSJ5	50254827	968307	369013	564106	324515	2042458	1010959	2510	369013	4682574	ST80	5961349	13090222	19051571	1059069	54416	980026	24627	0	0	0	8	4	0	0	0	0	0	0	0	0	0	0	0	0	0	0	4	0
PMSJ6	3652033	1919798	6919	19428	9857	50092	17032	202	6919	110449	ST80	143896	312422	456318	28056	1750	25117	1189	0	0	0	0	0	0	0	0	0	0	0	0	0	0	0	0	0	0	0	0	0
PMSJ8	3408473	3367927	0	2	0	0	2	0	4	8	-	12	20	32	4	0	0	4	0	0	0	0	0	0	0	0	0	0	0	0	0	0	0	0	0	0	0	0	0
PMSJ9	591942	382038	2590	5610	2018	11465	5455	95	2590	29823	-	36378	71435	107813	6442	242	6142	58	0	0	0	0	0	0	0	0	0	0	0	0	0	0	0	0	0	0	0	0	0

## Sheet: Table S4
Table S4. Summary of CapSeq read mapping to 125 M. bovis specific gene targets
Joint ID	MBOVJF4278_00281	MBOVJF4278_00429	MBOVJF4278_00453	MBOVJF4278_00670	MBOVJF4278_00684	MBOVJF4278_00797	MBOVJF4278_00803	MBOVJF4278_00808	MBOVJF4278_00819	MBOVPG45_0576	MBOVPG45_RS00180	MBOVPG45_RS00465	MBOVPG45_RS00555	MBOVPG45_RS00570	MBOVPG45_RS00600	MBOVPG45_RS01485	MBOVPG45_RS01540	MBOVPG45_RS01545	MBOVPG45_RS01720	MBOVPG45_RS01770	MBOVPG45_RS01775	MBOVPG45_RS02005	MBOVPG45_RS02710	MBOVPG45_RS02715	MBOVPG45_RS02730	MBOVPG45_RS02905	MBOVPG45_RS03425	MBOVPG45_RS03465	MBOVPG45_RS03470	MBOVPG45_RS03705	MBOVPG45_RS03710	MBOVPG45_RS04310	MBOVPG45_RS04315	MBOV_RS02090	MBOV_RS02825	alaS	argS	asnS	cysS	dnaA	dnaA_Ext_Can	dnaA_Ext_Ref	fusA	gltX	gltX_Ext_Can	gltX_Ext_Ref	gpsA	gpsA_Ext_Can	gpsA_Ext_Ref
AMCJ1	0	0	0	0	0	0	0	0	0	0	0	0	0	0	0	0	0	0	0	0	0	0	0	0	0	0	0	0	0	0	0	0	0	0	0	0	0	0	0	0	0	0	0	0	0	0	0	0	0
AMCJ2	8848	1322	6835	504	4545	437	10	1706	1332	1248	1516	2033	4654	9186	2404	2730	5410	7540	8	1950	4476	4731	835	441	2722	2780	10528	0	6069	12	0	6871	18145	4348	2754	4529	3002	6342	1674	0	0	1182	12112	2180	2984	0	0	1579	0
AMCJ3	0	0	0	0	0	0	0	0	0	0	0	0	0	0	0	0	0	0	0	0	0	0	0	0	0	0	0	0	0	0	0	0	0	0	0	0	0	0	0	0	0	0	0	0	0	0	0	0	0
AMCJ4	0	0	0	0	0	0	0	0	0	0	0	0	0	0	0	0	0	0	0	0	0	0	0	0	0	0	0	0	0	0	0	0	0	0	0	0	0	0	0	0	0	0	0	0	0	0	0	0	0
AMCJ5	0	0	0	0	0	0	0	0	0	0	0	0	0	0	0	0	0	0	0	0	0	0	0	0	0	0	0	0	0	0	0	0	0	0	0	0	0	0	0	0	0	0	0	0	0	0	0	0	0
AMCJ6	0	0	0	0	0	0	0	0	0	0	0	0	0	0	0	0	0	0	0	0	0	0	0	0	0	0	0	0	0	0	0	0	0	0	0	0	0	0	0	0	0	0	0	0	0	0	0	0	0
AMCJ7	0	0	0	0	0	0	0	0	0	0	0	0	0	0	0	0	0	0	0	0	0	0	0	0	0	0	0	0	0	0	0	0	0	0	0	0	0	0	0	0	0	0	0	0	0	0	0	0	0
AMCJ8	0	0	0	0	0	0	0	0	0	0	0	0	0	0	0	0	0	0	0	0	0	0	0	0	0	0	0	0	0	0	0	0	0	0	0	0	0	0	0	0	0	0	0	0	0	0	0	0	0
AMSJ1	0	76	0	0	0	0	0	0	0	0	0	0	0	0	0	0	0	0	0	0	0	0	0	0	0	0	0	0	0	0	0	0	0	0	0	0	0	0	0	0	0	0	0	0	0	0	0	0	0
AMSJ10	0	0	0	0	0	0	0	0	0	0	0	0	0	0	0	0	0	0	0	0	0	0	0	0	0	0	0	0	0	0	0	0	0	0	0	0	0	0	0	0	0	0	0	0	0	0	0	0	0
AMSJ11	0	0	0	0	0	0	0	0	0	0	0	0	0	0	0	0	0	0	0	0	0	0	0	0	0	0	0	0	0	0	0	0	0	0	0	0	0	0	0	0	0	0	0	0	0	0	0	0	0
AMSJ12	35496	1961	17180	16684	45177	15074	28870	94257	62620	3480	5622	4633	11756	18386	98	5308	25960	42320	72	4395	4927	16624	4874	8474	18034	5472	38346	0	8961	4220	8262	27568	36138	22460	13514	68171	39062	39564	10011	0	0	19056	51210	47553	4404	455	33	6265	205
AMSJ16	0	0	0	0	0	0	0	0	0	0	0	0	2	0	0	0	0	0	0	0	2	0	0	0	0	0	0	0	0	0	0	0	2	0	0	2	0	0	0	0	0	2	0	0	0	0	0	0	0
AMSJ19	40394	2248	15461	18866	43274	5038	5478	402	32593	36	14616	4394	13172	24394	3576	4872	25997	43249	3106	9319	17827	12855	9369	7491	17166	11690	40132	0	7684	4357	6905	27457	42043	46066	15146	70738	38340	43008	10068	0	0	6570	61886	38887	3319	254	0	8572	0
AMSJ2	0	0	0	0	0	0	0	0	0	0	0	0	0	0	0	0	0	0	0	0	0	0	0	0	0	0	0	0	0	0	0	0	0	0	0	0	0	0	0	0	0	0	0	0	0	0	0	0	0
AMSJ3	218	14	114	158	113	0	0	0	45	0	74	12	76	170	38	18	53	92	10	24	120	24	72	106	166	32	190	0	107	29	1	52	296	124	67	429	74	16	46	0	0	48	334	218	0	0	0	40	0
AMSJ4	56026	4062	35939	4376	48973	8407	141	8839	11062	4448	4488	10922	25458	49228	9166	14396	47204	68029	58	18903	38035	35743	6058	3150	22792	24060	113596	0	51455	0	0	63748	98662	45320	10309	41069	29432	80026	14030	0	0	37604	100688	40271	35023	0	1	26752	0
AMSJ6	5022	546	3711	364	2665	262	0	1309	1061	698	608	1241	2586	5676	1334	1472	2780	4292	16	1069	2335	2505	398	352	1802	1612	6270	0	3543	0	0	4340	9364	2318	1724	2495	2014	3950	1110	0	0	862	7578	1222	1498	0	0	859	0
AMSJ7	0	254	0	0	0	0	0	0	0	0	0	0	0	0	0	0	0	0	0	0	0	0	0	0	0	0	0	0	0	0	0	0	0	0	0	0	0	0	0	0	0	0	12	0	0	0	0	0	0
AMSJ9	0	1108	0	0	0	0	0	0	0	0	0	0	0	0	0	0	0	0	0	0	0	0	0	0	0	0	0	0	0	0	0	0	0	0	0	0	0	0	0	0	0	0	4	0	0	0	0	0	0
PMCJ3	0	0	0	0	0	0	0	0	0	0	0	0	0	0	0	0	0	0	0	0	0	0	0	0	0	0	0	0	0	0	0	0	0	0	0	0	0	0	0	0	0	0	0	0	0	0	0	0	0
PMCJ5	0	0	2	2	12	0	0	0	0	0	0	0	6	2	4	0	4	0	0	0	4	2	6	2	4	0	0	0	0	0	0	4	18	2	6	2	4	0	0	0	0	0	2	0	0	0	0	2	0
PMCJ6	20	0	20	10	24	0	0	0	0	22	10	4	28	34	32	30	18	38	12	8	36	20	36	2	22	6	14	0	12	23	29	22	116	26	16	34	34	24	6	0	0	16	40	4	30	0	0	0	32
PMSJ10	15134	1182	10012	5382	6933	942	884	5449	2592	2446	2008	2661	7134	14644	3260	3618	8290	12422	10	2488	4696	7238	4097	2501	7440	4238	16396	0	8325	1385	2383	10448	31644	10664	4510	16566	5850	12164	3037	0	0	2448	23140	3284	2910	1978	0	3487	0
PMSJ11	0	0	0	0	0	0	0	0	0	0	0	0	0	0	0	0	0	0	0	0	0	0	0	0	0	0	0	0	0	0	0	0	0	0	0	0	0	0	0	0	0	0	0	0	0	0	0	0	0
PMSJ12	536	4	178	228	374	40	12	316	325	76	66	48	122	234	16	60	239	333	0	37	29	84	130	106	172	34	294	0	170	98	158	222	738	286	252	499	408	336	102	0	0	28	702	148	86	0	0	76	0
PMSJ13	0	14	0	0	0	0	0	0	0	0	0	0	0	0	0	0	0	0	0	0	0	0	0	0	0	0	0	0	0	0	0	0	0	0	0	0	0	0	0	0	0	0	0	0	0	0	0	0	0
PMSJ14	54	2	28	16	26	0	0	18	4	10	4	4	32	24	36	12	39	45	12	10	24	18	18	8	28	4	30	0	28	12	28	28	104	44	14	56	8	14	30	0	0	52	46	4	4	12	0	40	0
PMSJ18	97614	2512	46041	48340	109636	42083	80103	237965	117035	7986	16380	11553	21110	33906	652	12574	66929	113866	466	12109	6927	41211	5834	20594	43138	13564	100838	0	21036	12356	19578	79196	100862	58730	38395	187551	106354	116104	29579	1	0	34185	162332	108741	9507	308	53	8967	211
PMSJ19	820	42	355	336	621	72	0	93	95	148	502	99	318	390	0	62	536	777	48	115	421	401	235	165	332	234	572	0	185	115	227	566	902	1000	483	1055	378	672	257	0	0	96	1130	482	2	0	0	200	0
PMSJ2	0	0	0	0	0	0	0	0	6	0	0	0	0	0	0	0	0	0	0	0	0	0	0	0	0	0	28	0	0	0	0	0	0	0	0	0	24	0	4	0	0	0	0	12	0	0	0	0	0
PMSJ20	0	0	0	0	0	0	0	0	0	0	0	0	0	0	0	0	0	0	0	0	0	0	0	0	0	0	0	0	0	0	0	0	0	0	0	0	0	0	0	0	0	0	0	0	0	0	0	0	0
PMSJ21	0	1278	0	0	0	0	0	0	0	0	0	0	0	0	0	0	0	0	0	0	0	0	0	0	0	0	0	0	0	0	0	0	0	0	0	0	0	0	0	0	0	0	12	0	0	0	0	0	0
PMSJ3	656486	58234	481965	53622	459031	52390	1164	121907	111908	79170	81736	141864	336132	698104	155102	196332	483670	694344	2206	199177	404303	425771	73439	46008	257832	272404	977470	0	551707	899	1217	582733	1297075	423552	165334	474585	333458	704886	140976	0	0	154340	998774	221182	276906	26	0	179266	0
PMSJ30	23716	1318	11408	11020	29804	2927	2186	584	48295	2228	4290	2942	7806	11776	2210	3430	16126	26465	32	2931	3389	9332	5752	5330	11218	3526	24890	0	6050	2701	5677	19439	35357	28144	8131	42662	26018	26566	6768	0	0	7514	38390	30545	2844	299	0	9852	0
PMSJ32	3558	11034	1656	1698	2776	215	240	3341	1421	0	1828	540	1484	2564	590	492	1763	2465	114	557	1313	522	1065	491	1366	962	2158	0	554	405	503	2022	5614	1568	1616	3819	2314	2260	852	0	0	148	4018	1648	272	32	0	448	0
PMSJ33	2	0	2	0	2	0	0	0	0	0	0	0	0	0	0	0	0	0	0	0	0	0	0	0	0	0	0	0	0	0	0	0	2	0	0	0	0	0	0	0	0	0	0	0	0	0	0	0	0
PMSJ35	10	14	2	4	4	0	0	0	0	0	2	4	2	10	0	2	6	8	0	6	2	4	6	2	8	0	2	0	4	0	0	6	10	2	0	6	0	6	0	0	0	12	4	0	4	2	0	2	0
PMSJ38	2	0	0	0	2	0	0	0	0	0	0	0	0	0	0	0	0	0	0	0	2	0	4	0	0	0	0	0	0	0	0	0	0	0	0	0	0	0	2	0	0	0	0	0	0	0	0	0	0
PMSJ4	2932	334	1720	1666	936	229	283	674	498	594	924	484	882	2022	2	644	1711	2411	8	306	402	924	988	698	1376	498	2718	0	1100	418	724	1539	4587	2478	766	4489	1158	3046	1023	0	0	238	4910	603	186	439	0	540	0
PMSJ43	0	0	0	0	0	0	0	0	0	0	0	0	0	0	0	0	0	0	0	0	0	0	0	0	0	0	0	0	0	0	0	0	0	0	0	0	0	0	0	0	0	0	0	0	0	0	0	0	0
PMSJ44	117882	6178	49804	67650	153464	13474	34881	2393	154081	96	54510	17722	43968	90158	15220	18898	89401	141187	9008	33254	54140	49108	34200	29992	59828	39192	146182	0	29262	15556	28636	109456	160724	150326	50750	225492	131936	150090	38303	0	0	29902	190078	158437	14749	462	0	41534	0
PMSJ45	0	0	0	0	0	0	0	0	0	0	0	0	0	0	0	0	0	0	0	0	0	0	0	0	0	0	0	0	0	0	0	0	0	0	0	0	0	0	0	0	0	0	0	0	0	0	0	0	0
PMSJ46	0	0	0	0	0	0	0	0	0	0	0	0	0	0	0	0	0	0	0	0	0	0	0	0	0	0	0	0	0	0	0	0	0	0	0	0	0	0	0	0	0	0	0	0	0	0	0	0	0
PMSJ47	0	0	4	0	0	0	0	0	0	0	0	0	0	0	0	0	0	0	0	0	0	0	0	0	0	0	0	0	0	0	2	0	0	0	0	0	0	0	0	0	0	0	0	0	0	0	0	0	0
PMSJ48	2	0	0	0	0	0	0	0	0	0	0	0	2	0	0	0	2	2	0	2	2	0	2	0	2	0	4	0	0	2	0	0	0	0	0	0	0	0	0	0	0	0	0	0	0	0	0	0	0
PMSJ49	0	0	0	0	0	0	0	0	0	0	0	0	0	0	0	0	0	0	0	0	0	0	0	0	0	0	0	0	0	0	0	0	0	0	0	0	0	0	0	0	0	0	0	0	0	0	0	0	0
PMSJ5	1329811	75742	604841	603558	612873	76523	140301	299392	221135	91647	58879	150626	464401	835174	119479	196238	840396	1153480	516	135819	95456	435430	307415	249359	600886	185203	1267291	0	389131	141972	245790	1011884	1967984	1375196	266336	2365594	510017	1423739	229807	1	0	226284	2273451	265560	39957	397115	0	341962	3
PMSJ6	55720	3852	30924	29942	16978	3208	4937	25479	10091	7902	5202	9941	22102	46278	10226	12510	31592	43120	44	7074	7594	21454	17105	12747	27776	9432	44834	0	20212	7665	12577	36703	101747	40486	15844	76610	20472	45096	8302	0	0	4398	80994	9916	3130	10832	0	10265	0
PMSJ8	2	0	2	0	4	0	0	0	0	0	2	2	2	0	4	4	2	2	2	0	2	4	4	0	2	2	0	0	8	0	2	0	6	2	4	4	2	0	0	0	0	0	2	0	2	0	0	0	0
PMSJ9	4196	380	2697	244	3840	596	12	552	699	320	272	809	1800	3494	604	1132	3755	4938	8	1519	3081	2885	492	254	1936	1890	8562	0	3708	0	0	4544	6404	3440	781	3312	2356	6486	972	0	0	3030	6948	3170	3318	0	0	2102	0
[truncated: 76 more columns]

## Sheet: Table S5
Table S5. Detection of ARGs via CARD RGI and direct mapping using X
Joint Sample ID	Total Metagenomic Reads	Host reads	CARD RGI Mapped Reads	tet(H)	APH(3')-Ia	tet(Q)	TEM-1	tet(W)	msrE	tet(W/N/W)		Detection Methods:
AMCJ4	54167768	48152507	0	0	0	0	0	0	0	0		CARD RGI Mapped Reads
AMCJ5	112896401	95518204	60	0	0	0	0	0	0	5		Direct read to gene mapping using BBSplit
AMCJ6	109515546	91017066	74	0	5	0	10	0	2	0
AMSJ6	28989738	25874014	0	0	8	5	2	2	0	0
AMSJ16	78796670	69099093	0	0	0	0	0	0	0	0
PMCJ3	59639171	51248567	1	2	0	0	0	0	0	0
PMCJ5	52160000	44864076	0	0	0	0	0	0	0	0
PMCJ6	110287555	86759447	4	0	0	0	0	0	0	0
PMSJ3	55768471	48365495	2	0	0	0	0	0	0	0
PMSJ8	69669759	62772708	8	0	0	0	0	0	0	0
PMSJ14	68819818	64766143	0	0	0	0	0	0	0	0
PMSJ30	43608558	36388597	0	0	0	0	0	0	0	0
PMSJ33	44116404	40445834	0	0	0	0	0	0	0	0
PMSJ35	42863297	40403095	2	0	0	2	0	0	0	0
PMSJ38	64098137	53672132	0	0	0	0	0	0	0	0
PMSJ43	81212263	71718650	0	0	0	0	0	0	0	0
PMSJ45	67040471	57226085	2	0	0	0	0	0	0	0

## Sheet: Table S6
Table S6. Summary of whole genome sequence assemblies for M. bovis and M. alkalescens isolated from septic and control joints
Strain	BioProject	Assembly Accession	Organism Name	Assembly Level	Contigs	Length	Raw Coverage	Assembled Coverage	PubMLST
AMSJ16	PRJNA1125005	GCF_050920795.1	Mycoplasmopsis bovis	Complete Genome	1	1033594	585x	45x	239
PMCJ5	PRJNA1125005	GCF_050319785.1	Mycoplasmopsis bovis	Complete Genome	1	1086953	568x	92x	293
PMCJ5-2	PRJNA1125005	GCF_050920785.1	Mycoplasmopsis bovis	Complete Genome	1	1026579	338x	91x	295
PMSJ14	PRJNA1125005	GCF_050920765.1	Mycoplasmopsis bovis	Complete Genome	1	1029783	395x	71x	239
PMSJ48	PRJNA1125005	GCF_050920775.1	Mycoplasmopsis bovis	Complete Genome	1	1049695	178x	96x	60
PMSJ35	PRJNA1257941	GCF_050320185.1	Metamycoplasma alkalescens	Complete Genome	1	763707	780x	125x	No scheme
